# Supplementary material for: A new ALK inhibitor overcomes resistance to first‐ and second‐generation inhibitors in NSCLC
Source: EMBO Mol Med. 2021 Nov 30;14(1):e14296. doi: 10.15252/emmm.202114296 (PMC8749467; doi:10.15252/emmm.202114296)
Supplement: Supplementary file 2 — Source Data for Appendix [file EMMM-14-e14296-s005.zip]

Archive with 9 entries (8 files):
- EMM-2021-14296-V3-FigureS3_Source_Data-sd.pdf
- EMM-2021-14296-V3-FigureS5_Source_Data-sd.pdf
- EMM-2021-14296-V3-FigureS8_Source_Data-sd.pdf
- EMM-2021-14296-V3-FigureS9_Source_Data-sd.pdf
- __MACOSX/
- __MACOSX/._EMM-2021-14296-V3-FigureS3_Source_Data-sd.pdf
- __MACOSX/._EMM-2021-14296-V3-FigureS5_Source_Data-sd.pdf
- __MACOSX/._EMM-2021-14296-V3-FigureS8_Source_Data-sd.pdf
- __MACOSX/._EMM-2021-14296-V3-FigureS9_Source_Data-sd.pdf
